# Supplementary material for: Enrichment Pretreatment Expands the Microbial Diversity Cultivated from Marine Sediments
Source: Microorganisms. 2023 Nov 15;11(11):2771. doi: 10.3390/microorganisms11112771 (PMC10673404; doi:10.3390/microorganisms11112771)
Supplement: Supplementary file 1 [file microorganisms-11-02771-s001.zip]

Archive with 18 entries (18 files):
- Fig.S1.tif
- Fig.S10.tif
- Fig.S11.tif
- Fig.S12.tif
- Fig.S2.tif
- Fig.S3.tif
- Fig.S4.tif
- Fig.S5.tif
- Fig.S6.tif
- Fig.S7.tif
- Fig.S8.tif
- Fig.S9.tif
- Table S1.pdf
- Table S2.xls
- Table S3.xls
- Table S4.xls
- Table S5.xls
- Table S6.xls
