# Supplementary material for: Enrichment Pretreatment Expands the Microbial Diversity Cultivated from Marine Sediments
Source: Microorganisms. 2023 Nov 15;11(11):2771. doi: 10.3390/microorganisms11112771 (PMC10673404; doi:10.3390/microorganisms11112771)
Supplement: Supplementary file 1 [file microorganisms-11-02771-s001.zip › Table S2.xls]

## Sheet: Sheet1
Table S2. General information for the cultivated bacterial genera.
Genera	Direct cultivation	The relative abundance (%)		Genera	Chitin	The relative abundance (%)		Genera	Cellulose	The relative abundance (%)
Sediminicola	26	0.122642		Maribacter	39	0.107735		Maribacter	85	0.208845
Yoonia	24	0.113208		Arenibacter	28	0.0773481		Celeribacter	35	0.0859951
Maribacter	16	0.0754717		Aliiroseovarius	22	0.0607735		Maritalea	30	0.0737101
Sulfitobacter	11	0.0518868		Cyclobacterium	18	0.0497238		Vibrio	28	0.0687961
Vibrio	10	0.0471698		Muricauda	16	0.0441989		Primorskyibacter	23	0.0565111
Polaribacter	8	0.0377358		Maritalea	15	0.0414365		Sulfitobacter	15	0.036855
Glaciecola	7	0.0330189		Celeribacter	13	0.0359116		Arenibacter	11	0.027027
Shewanella	7	0.0330189		Vibrio	12	0.0331492		Taeseokella	8	0.019656
Limimaricola	6	0.0283019		Ponticoccus	11	0.0303867		Arcticibacterium	7	0.017199
Neptunomonas	6	0.0283019		Primorskyibacter	11	0.0303867		Algimonas	6	0.014742
Ruegeria	6	0.0283019		Pseudoalteromonas	11	0.0303867		Olleya	6	0.014742
Lentilitoribacter	5	0.0235849		Sulfitobacter	9	0.0248619		Polaribacter	6	0.014742
Marinobacter	5	0.0235849		Colwellia	8	0.0220994		Ponticoccus	6	0.014742
Cognatishimia	4	0.0188679		Photobacterium	7	0.019337		Sabulilitoribacter	6	0.014742
Flavobacterium	4	0.0188679		Polaribacter	6	0.0165746		Algoriphagus	5	0.012285
Gramella	4	0.0188679		Roseibium	6	0.0165746		Fretibacter	5	0.012285
Pseudoalteromonas	4	0.0188679		Flavivirga	5	0.0138122		Muricauda	5	0.012285
Roseovarius	4	0.0188679		Marinobacter	5	0.0138122		Pseudoalteromonas	5	0.012285
Thalassotalea	4	0.0188679		Motilimonas	5	0.0138122		Saccharophagus	5	0.012285
Alkalihalobacillus	3	0.0141509		Taeseokella	5	0.0138122		Stappia	5	0.012285
Arenitalea	3	0.0141509		Thalassotalea	5	0.0138122		Yoonia	5	0.012285
Leucothrix	3	0.0141509		Yoonia	5	0.0138122		Antarctobacter	4	0.00982801
Olleya	3	0.0141509		Albirhodobacter	4	0.0110497		Euzebyella	4	0.00982801
Thalassococcus	3	0.0141509		Gilvimarinus	4	0.0110497		Meridianimaribacter	4	0.00982801
Thalassomonas	3	0.0141509		Shewanella	4	0.0110497		Photobacterium	4	0.00982801
Actibacterium	2	0.00943396		Stappia	4	0.0110497		Albirhodobacter	3	0.00737101
Agarivorans	2	0.00943396		Dietzia	3	0.00828729		Joostella	3	0.00737101
Aliiroseovarius	2	0.00943396		Litoreibacter	3	0.00828729		Litorimonas	3	0.00737101
Colwellia	2	0.00943396		Nitratireductor	3	0.00828729		Roseibium	3	0.00737101
Methylophaga	2	0.00943396		Phaeobacter	3	0.00828729		Thalassobius	3	0.00737101
Motiliproteus	2	0.00943396		Planococcus	3	0.00828729		Aliiroseovarius	2	0.004914
Pacificibacter	2	0.00943396		Saccharophagus	3	0.00828729		Aurantiacibacter	2	0.004914
Pseudarcobacter	2	0.00943396		Sediminicola	3	0.00828729		Cobetia	2	0.004914
Psychromonas	2	0.00943396		Spongiibacter	3	0.00828729		Cyclobacterium	2	0.004914
Rheinheimera	2	0.00943396		Ahrensia	2	0.00552486		Echinicola	2	0.004914
Algoriphagus	1	0.00471698		Alcanivorax	2	0.00552486		Erythrobacter	2	0.004914
Aliiglaciecola	1	0.00471698		Algoriphagus	2	0.00552486		Limimaricola	2	0.004914
Arenibacter	1	0.00471698		Alteromonas	2	0.00552486		Micrococcus	2	0.004914
Arenibacterium	1	0.00471698		Antarctobacter	2	0.00552486		Oceanihabitans	2	0.004914
Erythrobacter	1	0.00471698		Bacillus	2	0.00552486		Pacificibacter	2	0.004914
Flaviramulus	1	0.00471698		Limimaricola	2	0.00552486		Profundibacterium	2	0.004914
Kangiella	1	0.00471698		Litorimonas	2	0.00552486		Psychrobacter	2	0.004914
Litoreibacter	1	0.00471698		Meridianimaribacter	2	0.00552486		Rhodophyticola	2	0.004914
Muricauda	1	0.00471698		Neptunicoccus	2	0.00552486		Wenyingzhuangia	2	0.004914
Nonlabens	1	0.00471698		Oceaniglobus	2	0.00552486		Xanthomarina	2	0.004914
Pseudomonas	1	0.00471698		Pseudoroseicyclus	2	0.00552486		Zobellia	2	0.004914
Tateyamaria	1	0.00471698		Tritonibacter	2	0.00552486		Acuticoccus	1	0.002457
Winogradskyella	1	0.00471698		Wenyingzhuangia	2	0.00552486		Alkalihalobacillus	1	0.002457
				Algibacter	1	0.00276243		Bizionia	1	0.002457
				Algimonas	1	0.00276243		Bowmanella	1	0.002457
				Alkalihalobacillus	1	0.00276243		Cellulophaga	1	0.002457
				Amylibacter	1	0.00276243		Galbibacter	1	0.002457
				Arcticibacterium	1	0.00276243		Halovulum	1	0.002457
				Bowmanella	1	0.00276243		Hyphomonas	1	0.002457
				Cellulophaga	1	0.00276243		Idiomarina	1	0.002457
				Cobetia	1	0.00276243		Kocuria	1	0.002457
				Epibacterium	1	0.00276243		Lentibacter	1	0.002457
				Fretibacter	1	0.00276243		Litoreibacter	1	0.002457
				Halovulum	1	0.00276243		Marinovum	1	0.002457
				Jannaschia	1	0.00276243		Marivivens	1	0.002457
				Leisingera	1	0.00276243		Mesorhizobium	1	0.002457
				Lentibacter	1	0.00276243		Myceligenerans	1	0.002457
				Lishizhenia	1	0.00276243		Nitratireductor	1	0.002457
				Marinimicrobium	1	0.00276243		Oceaniglobus	1	0.002457
				Myceligenerans	1	0.00276243		Oceanococcus	1	0.002457
				Nonlabens	1	0.00276243		Octadecabacter	1	0.002457
				Pacificibacter	1	0.00276243		Paracoccus	1	0.002457
				Parahaliea	1	0.00276243		Pararhodobacter	1	0.002457
				Pseudohongiella	1	0.00276243		Pelagimonas	1	0.002457
				Pseudophaeobacter	1	0.00276243		Planococcus	1	0.002457
				Psychromonas	1	0.00276243		Pseudidiomarina	1	0.002457
				Psychrosphaera	1	0.00276243		Pseudofulvibacter	1	0.002457
				Qipengyuania	1	0.00276243		Pseudomonas	1	0.002457
				Roseovarius	1	0.00276243		Pseudooceanicola	1	0.002457
				Saccharospirillum	1	0.00276243		Qipengyuania	1	0.002457
				Salinibacterium	1	0.00276243		Robiginitomaculum	1	0.002457
				Teredinibacter	1	0.00276243		Roseovarius	1	0.002457
				Thalassobius	1	0.00276243		Sagittula	1	0.002457
				Winogradskyella	1	0.00276243		Saonia	1	0.002457
				Xanthomarina	1	0.00276243		Sediminicola	1	0.002457
								Staphylococcus	1	0.002457
								Zhongshania	1	0.002457
								Zobellella	1	0.002457
