# Supplementary material for: Enrichment Pretreatment Expands the Microbial Diversity Cultivated from Marine Sediments
Source: Microorganisms. 2023 Nov 15;11(11):2771. doi: 10.3390/microorganisms11112771 (PMC10673404; doi:10.3390/microorganisms11112771)
Supplement: Supplementary file 1 [file microorganisms-11-02771-s001.zip › Table S3.xls]

## Sheet: Sheet1
Table S3. The best hit of 248 bacterial species cultivated based on the EzBioCloud server.
Strain	Accession	Identity(%)	Top-hit taxon	Top-hit taxonomy
0AJ02A	KJ729031	99.34	Litoreibacter ponti	Bacteria; Proteobacteria; Alphaproteobacteria; Rhodobacterales; Rhodobacteraceae; Litoreibacter
0AJ03	KR080701	99.6	Polaribacter marinaquae	Bacteria; Bacteroidetes; Flavobacteriia; Flavobacteriales; Flavobacteriaceae; Polaribacter
0AJ04	JQ246444	99.47	Pseudomonas kunmingensis	Bacteria; Proteobacteria; Gammaproteobacteria; Pseudomonadales; Pseudomonadaceae; Pseudomonas
0AJ05	AY793550	99.66	Alkalihalobacillus lehensis	Bacteria; Firmicutes; Bacilli; Bacillales; Bacillaceae; Alkalihalobacillus
0AJ09	jgi.1058904	100	Sulfitobacter litoralis	Bacteria; Proteobacteria; Alphaproteobacteria; Rhodobacterales; Rhodobacteraceae; Sulfitobacter
0AJ11	KY817315	98.68	Loktanella acticola	Bacteria; Proteobacteria; Alphaproteobacteria; Rhodobacterales; Rhodobacteraceae; Yoonia
0AJ12	CP001397	99.74	Nonlabens dokdonensis	Bacteria; Bacteroidetes; Flavobacteriia; Flavobacteriales; Flavobacteriaceae; Nonlabens
0AJ13	KU315485	100	Muricauda lutea	Bacteria; Bacteroidetes; Flavobacteriia; Flavobacteriales; Flavobacteriaceae; Muricauda
0AJ15	MH742311	99.69	Maribacter algicola	Bacteria; Bacteroidetes; Flavobacteriia; Flavobacteriales; Flavobacteriaceae; Maribacter
0AJ22	KJ729029	98.44	Agarivorans litoreus	Bacteria; Proteobacteria; Gammaproteobacteria; Alteromonadales; Agarivorans_f; Agarivorans
0AX04	AY653177	99.86	Shewanella colwelliana	Bacteria; Proteobacteria; Gammaproteobacteria; Alteromonadales; Shewanellaceae; Shewanella
0AX05	CP003060	99.85	Glaciecola nitratireducens	Bacteria; Proteobacteria; Gammaproteobacteria; Alteromonadales; Alteromonadaceae; Glaciecola
0AX07	HQ456127	100	Winogradskyella ulvae	Bacteria; Bacteroidetes; Flavobacteriia; Flavobacteriales; Flavobacteriaceae; Winogradskyella
0AX08	KY352637	98.79	Thalassococcus profundi	Bacteria; Proteobacteria; Alphaproteobacteria; Rhodobacterales; Rhodobacteraceae; Thalassococcus
0AZ01	AUDG01000123	99.87	Rheinheimera baltica	Bacteria; Proteobacteria; Gammaproteobacteria; Chromatiales; Alishewanella_f; Rheinheimera
0AZ03	JF747202	98.76	Neptunomonas japonica	Bacteria; Proteobacteria; Gammaproteobacteria; Oceanospirillales; Oceanospirillaceae; Neptunomonas
0AZ08	EU541605	99.52	Vibrio gallaecicus	Bacteria; Proteobacteria; Gammaproteobacteria; Vibrionales; Vibrionaceae; Vibrio
0AZ10	JF751044	98.22	Shewanella aestuarii	Bacteria; Proteobacteria; Gammaproteobacteria; Alteromonadales; Shewanellaceae; Shewanella
0AZ14	AB288092	98.76	Neptunomonas japonica	Bacteria; Proteobacteria; Gammaproteobacteria; Oceanospirillales; Oceanospirillaceae; Neptunomonas
0AZ16	JASG01000004	99.39	Sulfitobacter guttiformis	Bacteria; Proteobacteria; Alphaproteobacteria; Rhodobacterales; Rhodobacteraceae; Sulfitobacter
0AZ17	FWFJ01000095	100	Roseovarius gaetbuli	Bacteria; Proteobacteria; Alphaproteobacteria; Rhodobacterales; Rhodobacteraceae; Roseovarius
0BJ05	AY563031	99.84	Pseudoalteromonas marina	Bacteria; Proteobacteria; Gammaproteobacteria; Alteromonadales; Pseudoalteromonadaceae; Pseudoalteromonas
0BJ08	KC195795	99.14	Pacificibacter aestuarii	Bacteria; Proteobacteria; Alphaproteobacteria; Rhodobacterales; Rhodobacteraceae; Pacificibacter
0BJ13	CP007151	99.61	Marinobacter similis	Bacteria; Proteobacteria; Gammaproteobacteria; Alteromonadales; Marinobacter_f; Marinobacter
0BJ14	FWXB01000015	96.98	Arenibacterium halophilum	Bacteria; Proteobacteria; Alphaproteobacteria; Rhodobacterales; Rhodobacteraceae; Arenibacterium
0BJ17-1	CP001707	99.38	Kangiella koreensis	Bacteria; Proteobacteria; Gammaproteobacteria; Oceanospirillales; Kangiellaceae; Kangiella
0BX01	AB206957	99.21	Sediminicola luteus	Bacteria; Bacteroidetes; Flavobacteriia; Flavobacteriales; Flavobacteriaceae; Sediminicola
0BX02	MK720224	99.41	Yoonia rosea	Bacteria; Proteobacteria; Alphaproteobacteria; Rhodobacterales; Rhodobacteraceae; Yoonia
0BX03	LC464518	97.98	Tateyamaria omphalii	Bacteria; Proteobacteria; Alphaproteobacteria; Rhodobacterales; Rhodobacteraceae; Tateyamaria
0BX09	APGJ01000007	99.06	Limimaricola hongkongensis	Bacteria; Proteobacteria; Alphaproteobacteria; Rhodobacterales; Rhodobacteraceae; Limimaricola
0BX10	FWFY01000030	100	Limimaricola soesokkakensis	Bacteria; Proteobacteria; Alphaproteobacteria; Rhodobacterales; Rhodobacteraceae; Limimaricola
0BX11	AB473549	97.44	Aliiglaciecola litoralis	Bacteria; Proteobacteria; Gammaproteobacteria; Alteromonadales; Alteromonadaceae; Aliiglaciecola
0BX11-2	KX809754	99.38	Maribacter orientalis	Bacteria; Bacteroidetes; Flavobacteriia; Flavobacteriales; Flavobacteriaceae; Maribacter
0BX14	OP344003	98.82	Pacificibacter aestuarii	Bacteria; Proteobacteria; Alphaproteobacteria; Rhodobacterales; Rhodobacteraceae; Pacificibacter
0BZ07	QQOH01000010	96.06	Motiliproteus coralliicola	Bacteria; Proteobacteria; Gammaproteobacteria; Oceanospirillales; Oceanospirillaceae; Motiliproteus
0BZ11	NSBU01000007	99.55	Actibacterium pelagium	Bacteria; Proteobacteria; Alphaproteobacteria; Rhodobacterales; Rhodobacteraceae; Actibacterium
0BZ12	HF955037	100	Vibrio cortegadensis	Bacteria; Proteobacteria; Gammaproteobacteria; Vibrionales; Vibrionaceae; Vibrio
0BZ13	CP018153	100	Gramella salexigens	Bacteria; Bacteroidetes; Flavobacteriia; Flavobacteriales; Flavobacteriaceae; Gramella
0BZ14	ABXT01000015	99.21	Methylophaga thiooxydans	Bacteria; Proteobacteria; Gammaproteobacteria; Methylococcales; Methylophaga_f; Methylophaga
0BZ17	AY228462	99.7	Alkalihalobacillus algicola	Bacteria; Firmicutes; Bacilli; Bacillales; Bacillaceae; Alkalihalobacillus
0BZ18A	jgi.1055312	99.11	Cognatishimia maritima	Bacteria; Proteobacteria; Alphaproteobacteria; Rhodobacterales; Rhodobacteraceae; Cognatishimia
0BZ21	KM017972	98.53	Polaribacter marinivivus	Bacteria; Bacteroidetes; Flavobacteriia; Flavobacteriales; Flavobacteriaceae; Polaribacter
0BZ25	KM108776	98.26	Colwellia arctica	Bacteria; Proteobacteria; Gammaproteobacteria; Alteromonadales; Colwelliaceae; Colwellia
0CJ01	AAOH01000015	100	Pseudoalteromonas tunicata	Bacteria; Proteobacteria; Gammaproteobacteria; Alteromonadales; Pseudoalteromonadaceae; Pseudoalteromonas
0CJ02A	jgi.1085777	99.17	Yoonia rosea	Bacteria; Proteobacteria; Alphaproteobacteria; Rhodobacterales; Rhodobacteraceae; Yoonia
0CJ02B	X82140	100	Pseudoalteromonas nigrifaciens	Bacteria; Proteobacteria; Gammaproteobacteria; Alteromonadales; Pseudoalteromonadaceae; Pseudoalteromonas
0CJ03	JMIW01000006	99.55	Erythrobacter longus	Bacteria; Proteobacteria; Alphaproteobacteria; Sphingomonadales; Erythrobacteraceae; Erythrobacter
0CJ05	LDPE01000001	99.06	Maribacter dokdonensis	Bacteria; Bacteroidetes; Flavobacteriia; Flavobacteriales; Flavobacteriaceae; Maribacter
0CJ10	JX139717	100	Lentilitoribacter donghaensis	Bacteria; Proteobacteria; Alphaproteobacteria; Rhizobiales; Phyllobacteriaceae; Lentilitoribacter
0CJ11	JX050191	99.19	Maribacter spongiicola	Bacteria; Bacteroidetes; Flavobacteriia; Flavobacteriales; Flavobacteriaceae; Maribacter
0CJ12	JX139717	99.38	Lentilitoribacter donghaensis	Bacteria; Proteobacteria; Alphaproteobacteria; Rhizobiales; Phyllobacteriaceae; Lentilitoribacter
0CJ14	JF317279	99.61	Flavobacterium jumunjinense	Bacteria; Bacteroidetes; Flavobacteriia; Flavobacteriales; Flavobacteriaceae; Flavobacterium
0CJ20-1	AJ491290	100	Vibrio pomeroyi	Bacteria; Proteobacteria; Gammaproteobacteria; Vibrionales; Vibrionaceae; Vibrio
0CJ22-1	jgi.1108060	99.69	Olleya namhaensis	Bacteria; Bacteroidetes; Flavobacteriia; Flavobacteriales; Flavobacteriaceae; Olleya
0CJ22-2	jgi.1085777	99.22	Yoonia rosea	Bacteria; Proteobacteria; Alphaproteobacteria; Rhodobacterales; Rhodobacteraceae; Yoonia
0CX03	KF748920	99.39	Maribacter caenipelagi	Bacteria; Bacteroidetes; Flavobacteriia; Flavobacteriales; Flavobacteriaceae; Maribacter
0CX04	JASD01000008	99.1	Sulfitobacter noctilucicola	Bacteria; Proteobacteria; Alphaproteobacteria; Rhodobacterales; Rhodobacteraceae; Sulfitobacter
0CX05	JQ687104	100	Flaviramulus aquimarinus	Bacteria; Bacteroidetes; Flavobacteriia; Flavobacteriales; Flavobacteriaceae; Flaviramulus
0CX07A	ATTE01000001	98.94	Leucothrix mucor	Bacteria; Proteobacteria; Gammaproteobacteria; Thiotrichales; Leucothrix_f; Leucothrix
0CX08	jgi.1076180	99.85	Arenitalea lutea	Bacteria; Bacteroidetes; Flavobacteriia; Flavobacteriales; Flavobacteriaceae; Arenitalea
0CX09	LGBR01000001	100	Polaribacter dokdonensis	Bacteria; Bacteroidetes; Flavobacteriia; Flavobacteriales; Flavobacteriaceae; Polaribacter
0CX10	JQ288724	96.79	Thalassotalea eurytherma	Bacteria; Proteobacteria; Gammaproteobacteria; Alteromonadales; Colwelliaceae; Thalassomonas
0CX14	AJ278881	99.21	Vibrio lentus	Bacteria; Proteobacteria; Gammaproteobacteria; Vibrionales; Vibrionaceae; Vibrio
0CX17-1	MSSW01000054	99.38	Algoriphagus antarcticus	Bacteria; Bacteroidetes; Cytophagia; Cytophagales; Cyclobacteriaceae; Algoriphagus
0CZ01	AB023378	98.48	Psychromonas marina	Bacteria; Proteobacteria; Gammaproteobacteria; Alteromonadales; Psychromonadaceae; Psychromonas
0CZ10	MK307684	98.34	Vibrio atypicus	Bacteria; Proteobacteria; Gammaproteobacteria; Vibrionales; Vibrionaceae; Vibrio
0CZ11	CYPU01000053	99.76	Ruegeria atlantica	Bacteria; Proteobacteria; Alphaproteobacteria; Rhodobacterales; Rhodobacteraceae; Ruegeria
0CZ12	X74724	99.7	Vibrio splendidus	Bacteria; Proteobacteria; Gammaproteobacteria; Vibrionales; Vibrionaceae; Vibrio
0CZ13	LKBA01000006	98.94	Aliiroseovarius crassostreae	Bacteria; Proteobacteria; Alphaproteobacteria; Rhodobacterales; Rhodobacteraceae; Aliiroseovarius
0CZ17	KF484399	100	Thalassotalea fusca	Bacteria; Proteobacteria; Gammaproteobacteria; Alteromonadales; Colwelliaceae; Thalassotalea
0CZ19	KX198138	99.87	Maribacter litorisediminis	Bacteria; Bacteroidetes; Flavobacteriia; Flavobacteriales; Flavobacteriaceae; Maribacter
0CZ23	KU507537	99.47	Arcobacter acticola	Bacteria; Proteobacteria; Epsilonproteobacteria; Campylobacterales; Arcobacteraceae; Pseudarcobacter
0CZ28	KY352637	97.84	Thalassococcus profundi	Bacteria; Proteobacteria; Alphaproteobacteria; Rhodobacterales; Rhodobacteraceae; Thalassococcus
0CZ29	JASH01000023	98.81	Sulfitobacter mediterraneus	Bacteria; Proteobacteria; Alphaproteobacteria; Rhodobacterales; Rhodobacteraceae; Sulfitobacter
14AJ04	jgi.1107797	100	Wenyingzhuangia marina	Bacteria; Bacteroidetes; Flavobacteriia; Flavobacteriales; Flavobacteriaceae; Wenyingzhuangia
14AJ05	KP639573	100	Cyclobacterium sediminis	Bacteria; Bacteroidetes; Cytophagia; Cytophagales; Cyclobacteriaceae; Cyclobacterium
14AJ06	jgi.1058944	100	Maribacter orientalis	Bacteria; Bacteroidetes; Flavobacteriia; Flavobacteriales; Flavobacteriaceae; Maribacter
14AJ08	jgi.1096627	99.87	Maribacter ulvicola	Bacteria; Bacteroidetes; Flavobacteriia; Flavobacteriales; Flavobacteriaceae; Maribacter
14AJ09	LSFL01000022	98.31	Polaribacter reichenbachii	Bacteria; Bacteroidetes; Flavobacteriia; Flavobacteriales; Flavobacteriaceae; Polaribacter
14AX01	MT406622	98.38	Maritalea porphyrae	Bacteria; Proteobacteria; Alphaproteobacteria; Rhizobiales; Devosiaceae; Maritalea
14AX03	jgi.1108070	99.09	Celeribacter marinus	Bacteria; Proteobacteria; Alphaproteobacteria; Rhodobacterales; Rhodobacteraceae; Celeribacter
14AX07	CP000362	97.94	Sulfitobacter aestuarii	Bacteria; Proteobacteria; Alphaproteobacteria; Rhodobacterales; Rhodobacteraceae; Sulfitobacter
14AX08	AP025483	99.08	Vibrio echinoideorum	Bacteria; Proteobacteria; Gammaproteobacteria; Vibrionales; Vibrionaceae; Vibrio
14BJ02	KT444698	99.44	Sulfitobacter faviae	Bacteria; Proteobacteria; Alphaproteobacteria; Rhodobacterales; Rhodobacteraceae; Sulfitobacter
14BJ03	CP000362	97.94	Sulfitobacter aestuarii	Bacteria; Proteobacteria; Alphaproteobacteria; Rhodobacterales; Rhodobacteraceae; Sulfitobacter
14BJ07	AP025483	99.08	Vibrio echinoideorum	Bacteria; Proteobacteria; Gammaproteobacteria; Vibrionales; Vibrionaceae; Vibrio
14BJ09	jgi.1059022	99.85	Maribacter stanieri	Bacteria; Bacteroidetes; Flavobacteriia; Flavobacteriales; Flavobacteriaceae; Maribacter
14BJ10	AP027361	100	Thalassotalea sediminis	Bacteria; Proteobacteria; Gammaproteobacteria; Alteromonadales; Colwelliaceae; Thalassotalea
14BJ12	AY835922	97.98	Algoriphagus locisalis	Bacteria; Bacteroidetes; Cytophagia; Cytophagales; Cyclobacteriaceae; Algoriphagus
14BJ16	EF660754	99.86	Marinobacter goseongensis	Bacteria; Proteobacteria; Gammaproteobacteria; Alteromonadales; Marinobacter_f; Marinobacter
14BJ19	KT224448	97.9	Thalassotalea sediminis	Bacteria; Proteobacteria; Gammaproteobacteria; Alteromonadales; Colwelliaceae; Thalassotalea
14BX02	AB043858	96.81	Alkalihalobacillus akibai	Bacteria; Firmicutes; Bacilli; Bacillales; Bacillaceae; Alkalihalobacillus
14BX12	X87756	99.61	Kocuria rosea	Bacteria; Actinobacteria; Actinomycetia; Micrococcales; Micrococcaceae; Kocuria
14CJ02	jgi.1108014	100	Lentibacter algarum	Bacteria; Proteobacteria; Alphaproteobacteria; Rhodobacterales; Rhodobacteraceae; Lentibacter
14CJ08	RQPJ01000004	99.15	Arenibacter aquaticus	Bacteria; Bacteroidetes; Flavobacteriia; Flavobacteriales; Flavobacteriaceae; Arenibacter
14CJ12A	ARXU01000026	99.45	Alcanivorax jadensis	Bacteria; Proteobacteria; Gammaproteobacteria; Oceanospirillales; Alcanivoracaceae; Alcanivorax
14CX04	jgi.1058978	100	Sulfitobacter pontiacus	Bacteria; Proteobacteria; Alphaproteobacteria; Rhodobacterales; Rhodobacteraceae; Sulfitobacter
14CX06	AB121976	100	Zobellia russellii	Bacteria; Bacteroidetes; Flavobacteriia; Flavobacteriales; Flavobacteriaceae; Zobellia
14CX09	MG756655	99.61	Erythrobacter aureus	Bacteria; Proteobacteria; Alphaproteobacteria; Sphingomonadales; Erythrobacteraceae; Qipengyuania
21AJ01	AJ507251	99.27	Pseudoalteromonas mariniglutinosa	Bacteria; Proteobacteria; Gammaproteobacteria; Alteromonadales; Pseudoalteromonadaceae; Pseudoalteromonas
21AJ04	CP016364	98.82	Phaeobacter porticola	Bacteria; Proteobacteria; Alphaproteobacteria; Rhodobacterales; Rhodobacteraceae; Phaeobacter
21AJ06	KU588400	99.88	Pseudoalteromonas rhizosphaerae	Bacteria; Proteobacteria; Gammaproteobacteria; Alteromonadales; Pseudoalteromonadaceae; Pseudoalteromonas
21AJ10	MDVX01000073	100	Neptunicoccus sediminis	Bacteria; Proteobacteria; Alphaproteobacteria; Rhodobacterales; Rhodobacteraceae; Neptunicoccus
21AJ13	DQ534014	99.53	Photobacterium lutimaris	Bacteria; Proteobacteria; Gammaproteobacteria; Vibrionales; Vibrionaceae; Photobacterium
21AJ19	AF052742	100	Arenibacter latericius	Bacteria; Bacteroidetes; Flavobacteriia; Flavobacteriales; Flavobacteriaceae; Arenibacter
21AJ20	MT578061	98.22	Motilimonas eburnea	Bacteria; Proteobacteria; Gammaproteobacteria; Alteromonadales; Moritellaceae; Motilimonas
21AJ21	CP016538	99.75	Planococcus maritimus	Bacteria; Firmicutes; Bacilli; Bacillales; Planococcaceae; Planococcus
21AJ22	CP006773	99.74	Leisingera methylohalidivorans	Bacteria; Proteobacteria; Alphaproteobacteria; Rhodobacterales; Rhodobacteraceae; Leisingera
21AX09	AB646236	100	Cobetia amphilecti	Bacteria; Proteobacteria; Gammaproteobacteria; Oceanospirillales; Halomonadaceae; Cobetia
21BJ15	jgi.1058048	100	Pseudoalteromonas lipolytica	Bacteria; Proteobacteria; Gammaproteobacteria; Alteromonadales; Pseudoalteromonadaceae; Pseudoalteromonas
21BJ18	CP012040	99.36	Cyclobacterium amurskyense	Bacteria; Bacteroidetes; Cytophagia; Cytophagales; Cyclobacteriaceae; Cyclobacterium
21BJ19	CP006718	99.1	Vibrio alginolyticus	Bacteria; Proteobacteria; Gammaproteobacteria; Vibrionales; Vibrionaceae; Vibrio
21BX07	jgi.1067972	100	Limimaricola pyoseonensis	Bacteria; Proteobacteria; Alphaproteobacteria; Rhodobacterales; Rhodobacteraceae; Limimaricola
21BX13	FJ882053	100	Pelagimonas varians	Bacteria; Proteobacteria; Alphaproteobacteria; Rhodobacterales; Rhodobacteraceae; Pelagimonas
21CJ02	FOJB01000004	98.73	Aliiroseovarius sediminilitoris	Bacteria; Proteobacteria; Alphaproteobacteria; Rhodobacterales; Rhodobacteraceae; Aliiroseovarius
21CJ03	MF113253	100	Amylibacter lutimaris	Bacteria; Proteobacteria; Alphaproteobacteria; Rhodobacterales; Rhodobacteraceae; Amylibacter
21CJ07A	jgi.1058892	100	Yoonia tamlensis	Bacteria; Proteobacteria; Alphaproteobacteria; Rhodobacterales; Rhodobacteraceae; Yoonia
21CJ14	AJ842344	98.69	Photobacterium rosenbergii	Bacteria; Proteobacteria; Gammaproteobacteria; Vibrionales; Vibrionaceae; Photobacterium
21CJ15	FR827899	99.61	Albirhodobacter marinus	Bacteria; Proteobacteria; Alphaproteobacteria; Rhodobacterales; Rhodobacteraceae; Albirhodobacter
21CJ23	AF539697	100	Salinibacterium amurskyense	Bacteria; Actinobacteria; Actinomycetia; Microbacteriales; Microbacteriaceae; Salinibacterium
21CJ27	JX515600	99.58	Cyclobacterium caenipelagi	Bacteria; Bacteroidetes; Cytophagia; Cytophagales; Cyclobacteriaceae; Cyclobacterium
21CJ28	HG529994	96.84	Alteromonas aestuariivivens	Bacteria; Proteobacteria; Gammaproteobacteria; Alteromonadales; Alteromonadaceae; Alteromonas
21CJ31	CP005974	99.62	Photobacterium gaetbulicola	Bacteria; Proteobacteria; Gammaproteobacteria; Vibrionales; Vibrionaceae; Photobacterium
21CX13	MG456893	99.74	Zobellella maritima	Bacteria; Proteobacteria; Gammaproteobacteria; Aeromonadales; Aeromonadaceae; Zobellella
21CX15	MG456900	99.87	Maribacter litoralis	Bacteria; Bacteroidetes; Flavobacteriia; Flavobacteriales; Flavobacteriaceae; Maribacter
21CX17A	CP019419	97.63	Polaribacter reichenbachii	Bacteria; Bacteroidetes; Flavobacteriia; Flavobacteriales; Flavobacteriaceae; Polaribacter
28AJ14	AY551089	97.89	Photobacterium salinisoli	Bacteria; Proteobacteria; Gammaproteobacteria; Vibrionales; Vibrionaceae; Photobacterium
28AJ28	EF211829	100	Ponticoccus litoralis	Bacteria; Proteobacteria; Alphaproteobacteria; Rhodobacterales; Rhodobacteraceae; Ponticoccus
28AX03B	KT282004	100	Marivivens donghaensis	Bacteria; Proteobacteria; Alphaproteobacteria; Rhodobacterales; Rhodobacteraceae; Marivivens
28AX03C	jgi.1055282	98.95	Antarctobacter heliothermus	Bacteria; Proteobacteria; Alphaproteobacteria; Rhodobacterales; Rhodobacteraceae; Antarctobacter
28AX15	KU529276	98.81	Maribacter caenipelagi	Bacteria; Bacteroidetes; Flavobacteriia; Flavobacteriales; Flavobacteriaceae; Maribacter
28AX26	KU529276	98.96	Arcticibacterium luteifluviistationis	Bacteria; Bacteroidetes; Cytophagia; Cytophagales; Spirosomaceae; Arcticibacterium
28BJ14A	CP002534	97.98	Cellulophaga lytica	Bacteria; Bacteroidetes; Flavobacteriia; Flavobacteriales; Flavobacteriaceae; Cellulophaga
28BJ24	MK938300	95.41	Teredinibacter waterburyi	Bacteria; Proteobacteria; Gammaproteobacteria; Cellvibrionales; Cellvibrionaceae; Teredinibacter
28BJ25B	EU888117	100	Celeribacter baekdonensis	Bacteria; Proteobacteria; Alphaproteobacteria; Rhodobacterales; Rhodobacteraceae; Celeribacter
28BJ27	AM905330	100	Tritonibacter scottomollicae	Bacteria; Proteobacteria; Alphaproteobacteria; Rhodobacterales; Rhodobacteraceae; Epibacterium
28BJ29	KX268609	98.95	Parahaliea aestuarii	Bacteria; Proteobacteria; Gammaproteobacteria; Cellvibrionales; Halieaceae; Parahaliea
28BJ31A	ARIX01000006	97.04	Gilvimarinus agarilyticus	Bacteria; Proteobacteria; Gammaproteobacteria; Cellvibrionales; Cellvibrionaceae; Gilvimarinus
28BJ33	EF114313	100	Bacillus aryabhattai	Bacteria; Firmicutes; Bacilli; Bacillales; Bacillaceae; Bacillus
28BX01	jgi.1107647	100	Roseovarius pacificus	Bacteria; Proteobacteria; Alphaproteobacteria; Rhodobacterales; Rhodobacteraceae; Roseovarius
28BX21	NR_115326	100	Algoriphagus locisalis	Bacteria; Bacteroidetes; Cytophagia; Cytophagales; Cyclobacteriaceae; Algoriphagus
28BX28	JH651379	98.95	Joostella marina	Bacteria; Bacteroidetes; Flavobacteriia; Flavobacteriales; Flavobacteriaceae; Joostella
28CJ03	AXBF01000003	100	AANB_s	Bacteria; Proteobacteria; Alphaproteobacteria; Rhodobacterales; Rhodobacteraceae; Pseudophaeobacter
28CJ08	MG333437	99.74	Halovulum marinum	Bacteria; Proteobacteria; Alphaproteobacteria; Rhodobacterales; Rhodobacteraceae; Halovulum
28CJ14	JASE01000005	99.87	Sulfitobacter geojensis	Bacteria; Proteobacteria; Alphaproteobacteria; Rhodobacterales; Rhodobacteraceae; Sulfitobacter
28CJ19	LNWZ01000042	99.87	Tritonibacter mobilis subsp. pelagius	Bacteria; Proteobacteria; Alphaproteobacteria; Rhodobacterales; Rhodobacteraceae; Tritonibacter
28CX01	FN554868	100	Euzebyella saccharophila	Bacteria; Bacteroidetes; Flavobacteriia; Flavobacteriales; Flavobacteriaceae; Euzebyella
28CX08	JF776971	96.43	Profundibacterium mesophilum	Bacteria; Proteobacteria; Alphaproteobacteria; Rhodobacterales; Rhodobacteraceae; Profundibacterium
2AJ04	EU999955	99.16	Arenibacter nanhaiticus	Bacteria; Bacteroidetes; Flavobacteriia; Flavobacteriales; Flavobacteriaceae; Arenibacter
2AJ06	AB094598	99.72	Shewanella kaireitica	Bacteria; Proteobacteria; Gammaproteobacteria; Alteromonadales; Shewanellaceae; Shewanella
2AX07	KR232924	99.37	Vibrio splendidus	Bacteria; Proteobacteria; Gammaproteobacteria; Vibrionales; Vibrionaceae; Vibrio
2AX12	MK874923	99.85	Vibrio nereis	Bacteria; Proteobacteria; Gammaproteobacteria; Vibrionales; Vibrionaceae; Vibrio
2BX01	AJ421528	99.55	Psychrobacter faecalis	Bacteria; Proteobacteria; Gammaproteobacteria; Pseudomonadales; Moraxellaceae; Psychrobacter
2BX14	AY651070	99.6	Bizionia paragorgiae	Bacteria; Bacteroidetes; Flavobacteriia; Flavobacteriales; Flavobacteriaceae; Bizionia
2CJ03	LELC01000058	100	Photobacterium swingsii	Bacteria; Proteobacteria; Gammaproteobacteria; Vibrionales; Vibrionaceae; Photobacterium
2CX01	JADR01000019	99.87	Olleya marilimosa	Bacteria; Bacteroidetes; Flavobacteriia; Flavobacteriales; Flavobacteriaceae; Olleya
2CX05	AJ842344	100	Vibrio atlanticus	Bacteria; Proteobacteria; Gammaproteobacteria; Vibrionales; Vibrionaceae; Vibrio
2CZ07A	EU005372	99.21	Vibrio lentus	Bacteria; Proteobacteria; Gammaproteobacteria; Vibrionales; Vibrionaceae; Vibrio
4AJ01	KJ728849	100	Micrococcus endophyticus	Bacteria; Actinobacteria; Actinomycetia; Micrococcales; Micrococcaceae; Micrococcus
4AJ10	KY497449	97.4	Polaribacter lacunae	Bacteria; Bacteroidetes; Flavobacteriia; Flavobacteriales; Flavobacteriaceae; Polaribacter
4AJ11	EU801454	100	Psychrosphaera aquimarina	Bacteria; Proteobacteria; Gammaproteobacteria; Alteromonadales; Pseudoalteromonadaceae; Psychrosphaera
4AJ12	AB176674	95.02	Pseudohongiella spirulinae	Bacteria; Proteobacteria; Gammaproteobacteria; Cellvibrionales; Pseudohongiella_f; Pseudohongiella
4AJ12	AB176674	99.47	Lishizhenia caseinilytica	Bacteria; Bacteroidetes; Flavobacteriia; Flavobacteriales; Crocinitomicaceae; Lishizhenia
4AX02	MK140992	99.17	Celeribacter marinus	Bacteria; Proteobacteria; Alphaproteobacteria; Rhodobacterales; Rhodobacteraceae; Celeribacter
4AX03	MK140992	100	Pseudidiomarina gelatinasegens	Bacteria; Proteobacteria; Gammaproteobacteria; Alteromonadales; Idiomarinaceae; Pseudidiomarina
4AX11	KR080700	97.36	Pseudofulvibacter marinus	Bacteria; Bacteroidetes; Flavobacteriia; Flavobacteriales; Flavobacteriaceae; Pseudofulvibacter
4AX13	KU517448	100	Oceanihabitans sediminis	Bacteria; Bacteroidetes; Flavobacteriia; Flavobacteriales; Flavobacteriaceae; Oceanihabitans
4AX24	MK131388	99.87	Idiomarina mangrovi	Bacteria; Proteobacteria; Gammaproteobacteria; Alteromonadales; Idiomarinaceae; Idiomarina
4BJ03	AF479689	99.49	Marinobacter litoralis	Bacteria; Proteobacteria; Gammaproteobacteria; Alteromonadales; Marinobacter_f; Marinobacter
4BJ07	AF541966	99.41	Alkalihalobacillus hwajinpoensis	Bacteria; Firmicutes; Bacilli; Bacillales; Bacillaceae; Alkalihalobacillus
4BX12	KY009733	100	Pararhodobacter oceanensis	Bacteria; Proteobacteria; Alphaproteobacteria; Rhodobacterales; Rhodobacteraceae; Pararhodobacter
4CJ02	AM117932	99.2	Spongiibacter marinus	Bacteria; Proteobacteria; Gammaproteobacteria; Cellvibrionales; Spongiibacteraceae; Spongiibacter
4CX04	jgi.1049034	100	Xanthomarina spongicola	Bacteria; Bacteroidetes; Flavobacteriia; Flavobacteriales; Flavobacteriaceae; Xanthomarina
4CX06	jgi.1107745	99.41	Octadecabacter temperatus	Bacteria; Proteobacteria; Alphaproteobacteria; Rhodobacterales; Rhodobacteraceae; Octadecabacter
4CX07	L37603	100	Staphylococcus warneri	Bacteria; Firmicutes; Bacilli; Bacillales; Staphylococcaceae; Staphylococcus
4CX09	MG788349	99.21	Vibrio echinoideorum	Bacteria; Proteobacteria; Gammaproteobacteria; Vibrionales; Vibrionaceae; Vibrio
4CX13	KX774280	99.87	Echinicola sediminis	Bacteria; Bacteroidetes; Cytophagia; Cytophagales; Cyclobacteriaceae; Echinicola
4CX14	MT560228	98.66	Sulfitobacter delicatus	Bacteria; Proteobacteria; Alphaproteobacteria; Rhodobacterales; Rhodobacteraceae; Sulfitobacter
57AJ01-2	BAMP01000145	99.74	Nitratireductor aquibiodomus	Bacteria; Proteobacteria; Alphaproteobacteria; Rhizobiales; Phyllobacteriaceae; Nitratireductor
57AJ09	AY848823	99.64	Winogradskyella poriferorum	Bacteria; Bacteroidetes; Flavobacteriia; Flavobacteriales; Flavobacteriaceae; Winogradskyella
57AJ12	FJ490367	100	Meridianimaribacter flavus	Bacteria; Bacteroidetes; Flavobacteriia; Flavobacteriales; Flavobacteriaceae; Meridianimaribacter
57AJ20-2	HM475138	95.32	Flavivirga rizhaonensis	Bacteria; Bacteroidetes; Flavobacteriia; Flavobacteriales; Flavobacteriaceae; Flavivirga
57AX04	KY817315	96.26	Pseudooceanicola lipolyticus	Bacteria; Proteobacteria; Alphaproteobacteria; Rhodobacterales; Rhodobacteraceae; Pseudooceanicola
57AX06	NMZM01000021	99.21	Oceaniglobus indicus	Bacteria; Proteobacteria; Alphaproteobacteria; Rhodobacterales; Rhodobacteraceae; Oceaniglobus
57AX08	KC618395	97.27	Sabulilitoribacter multivorans	Bacteria; Bacteroidetes; Flavobacteriia; Flavobacteriales; Flavobacteriaceae; Sabulilitoribacter
57AX12	AQOY01000001	95.59	Robiginitomaculum antarcticum	Bacteria; Proteobacteria; Alphaproteobacteria; Rhodobacterales; Hyphomonadaceae; Robiginitomaculum
57AX20	AAUW01000037	100	Roseibium aggregatum	Bacteria; Proteobacteria; Alphaproteobacteria; Rhizobiales; Stappiaceae; Roseibium
57AX22	CP000282	100	Saccharophagus degradans	Bacteria; Proteobacteria; Gammaproteobacteria; Cellvibrionales; Cellvibrionaceae; Saccharophagus
57AX23	KJ144186	99.23	Algimonas arctica	Bacteria; Proteobacteria; Alphaproteobacteria; Rhodobacterales; Hyphomonadaceae; Algimonas
57AX25	MH197136	97.41	Mesorhizobium alexandrii	Bacteria; Proteobacteria; Alphaproteobacteria; Rhizobiales; Phyllobacteriaceae; Mesorhizobium
57AX26	MG456766	99.87	Cellulophaga lytica	Bacteria; Bacteroidetes; Flavobacteriia; Flavobacteriales; Flavobacteriaceae; Cellulophaga
57BJ01	RZMZ01000008	99.08	Muricauda aquimarina	Bacteria; Bacteroidetes; Flavobacteriia; Flavobacteriales; Flavobacteriaceae; Muricauda
57BJ02-2	AAUW01000037	99.74	Mameliella alba	Bacteria; Proteobacteria; Alphaproteobacteria; Rhodobacterales; Rhodobacteraceae; Ponticoccus
57BJ04	JXMU01000021	99.87	Ahrensia marina	Bacteria; Proteobacteria; Alphaproteobacteria; Rhizobiales; Ahrensiaceae; Ahrensia
57BJ07	HQ176467	100	Nitratireductor aquimarinus	Bacteria; Proteobacteria; Alphaproteobacteria; Rhizobiales; Phyllobacteriaceae; Nitratireductor
57BJ11-2	EU726271	99.61	Stappia indica	Bacteria; Proteobacteria; Alphaproteobacteria; Rhizobiales; Stappiaceae; Stappia
57BJ19	KY012361	99.08	Ponticoccus alexandrii	Bacteria; Proteobacteria; Alphaproteobacteria; Rhodobacterales; Rhodobacteraceae; Ponticoccus
57BJ22	MH398499	99.08	Roseovarius amoyensis	Bacteria; Proteobacteria; Alphaproteobacteria; Rhodobacterales; Rhodobacteraceae; Roseovarius
57BX01	JQ965646	92.65	Fretibacter rubidus	Bacteria; Proteobacteria; Alphaproteobacteria; Rhodobacterales; Hyphomonadaceae; Fretibacter
57BX10	LC177380	99.47	Marinovum faecis	Bacteria; Proteobacteria; Alphaproteobacteria; Rhodobacterales; Rhodobacteraceae; Marinovum
57BX34	RKQZ01000001	100	Myceligenerans xiligouense	Bacteria; Actinobacteria; Actinomycetia; Cellulomonadales; Promicromonosporaceae; Myceligenerans
57BX35	LC177785	99.74	Erythrobacter alti	Bacteria; Proteobacteria; Alphaproteobacteria; Sphingomonadales; Erythrobacteraceae; Aurantiacibacter
57CJ01	AJ575643	99.87	Arenibacter palladensis	Bacteria; Bacteroidetes; Flavobacteriia; Flavobacteriales; Flavobacteriaceae; Arenibacter
57CJ05	RCIP01000011	100	Saccharospirillum alexandrii	Bacteria; Proteobacteria; Gammaproteobacteria; Oceanospirillales; Saccharospirillaceae; Saccharospirillum
57CJ17	X79290	100	Dietzia maris	Bacteria; Actinobacteria; Actinomycetia; Mycobacteriales; Dietziaceae; Dietzia
57CJ19	KE557314	95.59	Jannaschia confluentis	Bacteria; Proteobacteria; Alphaproteobacteria; Rhodobacterales; Rhodobacteraceae; Jannaschia
57CX04	CYSB01000034	99.47	Thalassobius autumnalis	Bacteria; Proteobacteria; Alphaproteobacteria; Rhodobacterales; Rhodobacteraceae; Thalassobius
57CX07-2	JX174422	100	Litorimonas cladophorae	Bacteria; Proteobacteria; Alphaproteobacteria; Rhodobacterales; Hyphomonadaceae; Litorimonas
57CX11	AB758562	100	Maritalea porphyrae	Bacteria; Proteobacteria; Alphaproteobacteria; Rhizobiales; Devosiaceae; Maritalea
57CX12	AB583774	100	Maritalea porphyrae	Bacteria; Proteobacteria; Alphaproteobacteria; Rhizobiales; Devosiaceae; Maritalea
57CX13	KR349442	97.53	Celeribacter neptunius	Bacteria; Proteobacteria; Alphaproteobacteria; Rhodobacterales; Rhodobacteraceae; Celeribacter
57CX16	AWFH01000061	99.61	Hyphomonas atlantica	Bacteria; Proteobacteria; Alphaproteobacteria; Rhodobacterales; Hyphomonadaceae; Hyphomonas
57CX24	RAHX01000001	98.98	Aurantiacibacter aquimixticola	Bacteria; Proteobacteria; Alphaproteobacteria; Sphingomonadales; Erythrobacteraceae; Aurantiacibacter
7AJ01	RKQK01000007	99.15	Pacificibacter marinus	Bacteria; Proteobacteria; Alphaproteobacteria; Rhodobacterales; Rhodobacteraceae; Pacificibacter
7AX08	FJ425213	100	Polaribacter gangjinensis	Bacteria; Bacteroidetes; Flavobacteriia; Flavobacteriales; Flavobacteriaceae; Polaribacter
7AX09	OK805503	98.02	Arcticibacterium luteifluviistationis	Bacteria; Bacteroidetes; Cytophagia; Cytophagales; Spirosomaceae; Arcticibacterium
7BJ05	EU599214	99.61	Colwellia asteriadis	Bacteria; Proteobacteria; Gammaproteobacteria; Alteromonadales; Colwelliaceae; Colwellia
7BX06	LVWE01000051	99.87	Polaribacter atrinae	Bacteria; Bacteroidetes; Flavobacteriia; Flavobacteriales; Flavobacteriaceae; Polaribacter
7CJ04	KU719509	98.53	Nonlabens halophilus	Bacteria; Bacteroidetes; Flavobacteriia; Flavobacteriales; Flavobacteriaceae; Nonlabens
7CX15	CP021431	99.74	CP021431_s	Bacteria; Proteobacteria; Alphaproteobacteria; Rhodobacterales; Rhodobacteraceae; Yoonia
92AJ01	EU888117	98.95	Muricauda olearia	Bacteria; Bacteroidetes; Flavobacteriia; Flavobacteriales; Flavobacteriaceae; Muricauda
92AJ02	KY086433	96.62	Primorskyibacter marinus	Bacteria; Proteobacteria; Alphaproteobacteria; Rhodobacterales; Rhodobacteraceae; Primorskyibacter
92AJ04	NR_159234	98.82	Oceaniglobus indicus	Bacteria; Proteobacteria; Alphaproteobacteria; Rhodobacterales; Rhodobacteraceae; Oceaniglobus
92AJ06	MH997489	98.95	Muricauda alvinocaridis	Bacteria; Bacteroidetes; Flavobacteriia; Flavobacteriales; Flavobacteriaceae; Muricauda
92AJ11	KJ816859	96.17	Fretibacter rubidus	Bacteria; Proteobacteria; Alphaproteobacteria; Rhodobacterales; Hyphomonadaceae; Fretibacter
92AJ13	KJ816859	97.77	Algibacter alginicilyticus	Bacteria; Bacteroidetes; Flavobacteriia; Flavobacteriales; Flavobacteriaceae; Algibacter
92AJ15	EU440951	98.81	Bowmanella pacifica	Bacteria; Proteobacteria; Gammaproteobacteria; Alteromonadales; Alteromonadaceae; Bowmanella
92AJ16	AF536383	100	Mesonia algae	Bacteria; Bacteroidetes; Flavobacteriia; Flavobacteriales; Flavobacteriaceae; Mesonia
92AX05	KF986570	100	Antarctobacter jejuensis	Bacteria; Proteobacteria; Alphaproteobacteria; Rhodobacterales; Rhodobacteraceae; Antarctobacter
92AX07	MJUX01000023	98.68	Acuticoccus yangtzensis	Bacteria; Proteobacteria; Alphaproteobacteria; Rhizobiales; Acuticoccaceae; Acuticoccus
92AX09	AM990891	99.87	Saonia flava	Bacteria; Bacteroidetes; Flavobacteriia; Flavobacteriales; Flavobacteriaceae; Saonia
92AX17	KX268607	95.75	Rhodophyticola porphyridii	Bacteria; Proteobacteria; Alphaproteobacteria; Rhodobacterales; Rhodobacteraceae; Rhodophyticola
92BJ02	AUHV01000006	98.55	Maritalea myrionectae	Bacteria; Proteobacteria; Alphaproteobacteria; Rhizobiales; Devosiaceae; Maritalea
92BJ08	MN996941	98.74	Muricauda oceani	Bacteria; Bacteroidetes; Flavobacteriia; Flavobacteriales; Flavobacteriaceae; Muricauda
92BJ25	KC997601	99.6	Oceanococcus atlanticus	Bacteria; Proteobacteria; Gammaproteobacteria; Salinisphaerales; Salinisphaeraceae; Oceanococcus
92BX01	NR_159319	95.52	Pseudooceanicola lipolyticus	Bacteria; Proteobacteria; Alphaproteobacteria; Rhodobacterales; Rhodobacteraceae; Pseudoroseicyclus
92BX08-1	KY086433	100	Primorskyibacter marinus	Bacteria; Proteobacteria; Alphaproteobacteria; Rhodobacterales; Rhodobacteraceae; Primorskyibacter
92BX11	KX611228	99.34	Litorimonas haliclonae	Bacteria; Proteobacteria; Alphaproteobacteria; Rhodobacterales; Hyphomonadaceae; Litorimonas
92BX16	KJ144186	98.33	Algimonas ampicilliniresistens	Bacteria; Proteobacteria; Alphaproteobacteria; Rhodobacterales; Hyphomonadaceae; Algimonas
92BX17	JX426065	99.87	Taeseokella kangwonensis	Bacteria; Bacteroidetes; Cytophagia; Cytophagales; Spirosomaceae; Taeseokella
92BX21	CP002999	99.21	Muricauda ruestringensis	Bacteria; Bacteroidetes; Flavobacteriia; Flavobacteriales; Flavobacteriaceae; Muricauda
92BX24	AY271623	99.61	Maribacter sedimenticola	Bacteria; Bacteroidetes; Flavobacteriia; Flavobacteriales; Flavobacteriaceae; Maribacter
92CJ20-1	RJUK01000005	100	Marinimicrobium koreense	Bacteria; Proteobacteria; Gammaproteobacteria; Cellvibrionales; Cellvibrionaceae; Marinimicrobium
92CJ21	JOTP01000061	100	Bacillus zhangzhouensis	Bacteria; Firmicutes; Bacilli; Bacillales; Bacillaceae; Bacillus
92CX08	CP021913	99.61	Sagittula stellata	Bacteria; Proteobacteria; Alphaproteobacteria; Rhodobacterales; Rhodobacteraceae; Sagittula
92CX13-2	FJ889619	98.03	Zhongshania antarctica	Bacteria; Proteobacteria; Gammaproteobacteria; Cellvibrionales; Spongiibacteraceae; Zhongshania
92CX28	AMSG01000057	98.96	Galbibacter marinus	Bacteria; Bacteroidetes; Flavobacteriia; Flavobacteriales; Flavobacteriaceae; Galbibacter
92CX31-2	Y12703	100	Paracoccus marcusii	Bacteria; Proteobacteria; Alphaproteobacteria; Rhodobacterales; Rhodobacteraceae; Paracoccus
