# Supplementary material for: Enrichment Pretreatment Expands the Microbial Diversity Cultivated from Marine Sediments
Source: Microorganisms. 2023 Nov 15;11(11):2771. doi: 10.3390/microorganisms11112771 (PMC10673404; doi:10.3390/microorganisms11112771)
Supplement: Supplementary file 1 [file microorganisms-11-02771-s001.zip › Table S4.xls]

## Sheet: Sheet1
Table S4. Candidate novel species isolated in this study and their degradation abilities towards chitin or cellulose.
Strains	Enrichment pretreatment conditions	Top-hit strains	Similarity (%)	Top-hit taxon	Chitin/Cellulose degradation capacity
0BJ14	Sediment samples	AM1-D1	97.02	Sulfitobacter CP018080_s	No
0BX11	Sediment samples	KMM 3894	96.45	Aliiglaciecola litoralis	No
0CX10	Sediment samples	Za6a-12	96.33	Thalassotalea eurytherma	No
0CZ28	Sediment samples	WRAS1	97.56	Thalassococcus profundi	Cellulose degradation
4AJ01	Chitin and Cellulose	HMF2268	96.97	Polaribacter lacuna	No
4AJ11	Chitin	WLB13-212	95.24	Pseudohongiella DQ015844_s	No
4AX11	Cellulose	MEBiC08749	96.74	Pseudofulvibacter gastropodicola	No
7BJ07	Chitin	N211	97.52	Thalassotalea sediminis	No
7BX12	Cellulose	RU-4-M-4	96.79	Algibacter amylolyticus	Cellulose degradation
14AX03	Cellulose	JCM 13413	97.63	Psychroserpens mesophilus	No
14BJ03	Chitin	SCM-1	97.35	Sulfitobacter porphyrae	No
14BJ12	Chitin	MSS-170	97.23	Algoriphagus locisalis	Cellulose degradation
14BX02	Cellulose	In2-9	96.33	Polygonibacillus indicireducens	No
14CJ01	Chitin	JDTF-65	96.43	Jindonia aestuariivivens	No
21AJ17	Chitin	LCM-3	97.49	Maritalea porphyrae	No
21CJ28	Chitin	JDTF-113	96.67	Alteromonas aestuariivivens	No
28AX09	Cellulose	JC2236	92.17	Fretibacter rubidus	No
28BJ14-1	Chitin	DSM 7489	97.63	Cellulophaga lytica	No
28BJ24	Chitin	Bsc2	95.37	Teredinibacter franksiae	No
28CX07	Cellulose	DSW-8	97.05	Maribacter dokdonensis	No
28CX08	Cellulose	KAUST100406-0324	96.02	Profundibacterium mesophilum	No
57AJ16	Chitin	TJD809	95.39	Flavivirga DQ993346_s	Chitin degradation
57AJ19	Chitin	M5c	96.75	Gilvimarinus agarilyticus	No
57AX04	Cellulose	157	95.51	Pseudooceanicola lipolyticus	No
57AX25	Cellulose	Z1-4	96.78	Mesorhizobium alexandrii	No
57CJ19	Chitin	EhC01	96.86	Jannaschia LXYJ_s	No
57CX13	Cellulose	DSM 26471	96.81	Celeribacter neptunius	No
92AJ02	Chitin	PX7	95.77	Primorskyibacter marinus	No
92AJ11	Chitin	MAA42	95.56	Litorimonas haliclonae	No
92AJ13	Chitin	HZ22	97.63	Algibacter alginicilyticus	No
92AX17	Cellulose	IMCC34160	95.65	Salipiger SELP_s	No
92BX15	Cellulose	YLY08	96.43	Oceaniglobus ichthyenteri	No
