# Supplementary material for: Enrichment Pretreatment Expands the Microbial Diversity Cultivated from Marine Sediments
Source: Microorganisms. 2023 Nov 15;11(11):2771. doi: 10.3390/microorganisms11112771 (PMC10673404; doi:10.3390/microorganisms11112771)
Supplement: Supplementary file 1 [file microorganisms-11-02771-s001.zip › Table S5.xls]

## Sheet: anosim-pairwise
Table S5. The p values of ANOSIM analyses.
Group 1	Group 2	Sample size	Permutations	R	p-value
0 day	7 day	18	999	0.97085	0.001
0 day	92 day	18	999	1	0.001
7 day	92 day	18	999	0.997599	0.001
