# Supplementary material for: Enrichment Pretreatment Expands the Microbial Diversity Cultivated from Marine Sediments
Source: Microorganisms. 2023 Nov 15;11(11):2771. doi: 10.3390/microorganisms11112771 (PMC10673404; doi:10.3390/microorganisms11112771)
Supplement: Supplementary file 1 [file microorganisms-11-02771-s001.zip › Table S6.xls]

## Sheet: Sheet1
Table S6. ANI values between the novel species and their closely related type strains.
Novel species	Closely related type strains	ANI
28AX09	Algimonas arctica KCTC 32513	66.28
	Hellea balneolensis DSM 19091	65.96
	Litorimonas cladophorae KCTC 23968	65.99
	Litorimonas taeanensis DSM 22008	65.69
	Robiginitomaculum antarcticum DSM 21748	66.77
57AJ16	Flavivirga rizhaonensis RZ03	82.09
	Flavivirga algicola Y03	81.17
	Algibacter marinivivus ZY111	76.24
	Arenitalea lutea CGMCC 1.12213	75.28
	Flaviramulus basaltis DSM 18180	76.8
4AJ11	Pseudohongiella acticola KCTC 42131	67.24
	Pseudohongiella nitratireducens SCS-49	66.98
	Pseudohongiella nitratireducens CGMCC 1.15425	66.94
	Pseudohongiella spirulinae KCTC 32221	66.82
	Marinimicrobium agarilyticum DSM 16975	65.63
	Aestuariirhabdus litorea GTF13	64.9
57CJ19	Rhodophyticola porphyridii MA-7-27	71.07
	Jannaschia formosa 12N15	69.88
	Jannaschia faecimaris DSM 100420	69.05
	Jannaschia donghaensis CECT 7802	69.71
	Jannaschia helgolandensis DSM 14858	69.22
	Jannaschia marina SHC163	69.75
	Jannaschia pohangensis DSM 19073	69.91
	Jannaschia rubra DSM 16279	69.71
	Jannaschia seosinensis CECT 7799	69.66
92AX17	Histidinibacterium lentulum B17	73.06
	Roseisalinus antarcticus CECT 7023	73.29
	Oceanicola granulosus HTCC2516	74.63
	Pelagovum pacificum SM1903	72.81
	Wenxinia marina CGMCC 1.6105	73.71
	Wenxinia saemankumensis DSM 100565	73.37
